# Supplementary material for: Sex-Specific Social Behavior and Amygdala Proteomic Deficits in Foxp2+/− Mutant Mice
Source: Front Behav Neurosci. 2021 Aug 5;15:706079. doi: 10.3389/fnbeh.2021.706079 (PMC8374433; doi:10.3389/fnbeh.2021.706079)
Supplement: Supplementary Table 1 — List of differentially expressed proteins in the MeA of Foxp2+/– female and male mice. Differentially expressed proteins are listed from the three comparisons: Foxp2+/– female vs. ctr female (mtF/ctrF), Foxp2+/– male vs. ctr male (mtM/ctrM), Foxp2+/– female vs. Foxp2+/– male (mtF/mtM). The total number of differentially expressed proteins for each of the three comparisons was respectively: 107 proteins (54 downregulated, 53 upregulated); 97 proteins (57 downregulated, 40 upregulated), and 107 proteins (64 downregulated, 43 upregulated). [file Table_1.xlsx]

## Sheet: A. Comp1_Females
Accession	Symbol	SYMBOL	Description	MW [kDa]	# Peptides	mtF2/wtF2	mtF3/wtF3	MEAN		FEMALE Comparison: mtF/CtrF
Q61941	Nnt	NNT	NAD(P) transhydrogenase, mitochondrial OS=Mus musculus GN=Nnt PE=1 SV=2	113.8	13	-0.549666	-0.899262	-0.724464		Selected proteins above Log2FC ≥|1.11| in the average of both columns
P43274	H1f4	H1F4	Histone H1.4 OS=Mus musculus GN=Hist1h1e PE=1 SV=2	22	14	-0.455499	-0.655759	-0.555629
P10922	H1f0	H1F0	Histone H1.0 OS=Mus musculus GN=H1f0 PE=2 SV=4	20.8	5	-0.423512	-0.659597	-0.541554
P15864	H1f2	H1F2	Histone H1.2 OS=Mus musculus GN=Hist1h1c PE=1 SV=2	21.3	17	-0.338543	-0.708203	-0.523373		In total: 107 proteins
P43275	H1f1	H1F1	Histone H1.1 OS=Mus musculus GN=Hist1h1a PE=1 SV=2	21.8	6	-0.279697	-0.762133	-0.520915			54 downregulated proteins (negative values)
P43276	H1f5	H1F5	Histone H1.5 OS=Mus musculus GN=Hist1h1b PE=1 SV=2	22.6	8	-0.266066	-0.678895	-0.472481			53 upregulated proteins (positive values)
Q9CR57	Rpl14	RPL14	60S ribosomal protein L14 OS=Mus musculus GN=Rpl14 PE=1 SV=3	23.5	6	-0.479387	-0.461293	-0.47034
E9PZS8	Cox7a2l	COX7A2L	Cytochrome c oxidase subunit 7A-related protein, mitochondrial OS=Mus musculus GN=Cox7a2l PE=1 SV=1	14.9	6	-0.858528	-0.0048456	-0.431687
Q9D1R9	Rpl34	RPL34	60S ribosomal protein L34 OS=Mus musculus GN=Rpl34 PE=1 SV=2	13.3	4	-0.373172	-0.352162	-0.362667
Q8BP67	Rpl24	RPL24	60S ribosomal protein L24 OS=Mus musculus GN=Rpl24 PE=1 SV=2	17.8	7	-0.300427	-0.415786	-0.358106
O54983	Crym	CRYM	Ketimine reductase mu-crystallin OS=Mus musculus GN=Crym PE=1 SV=1	33.5	14	-0.0990755	-0.602764	-0.35092
P47911	Rpl6	RPL6	60S ribosomal protein L6 OS=Mus musculus GN=Rpl6 PE=1 SV=3	33.5	13	-0.253392	-0.39674	-0.325066
P0C1Q2	Pde11a	PDE11A	Dual 3',5'-cyclic-AMP and -GMP phosphodiesterase 11A OS=Mus musculus GN=Pde11a PE=1 SV=1	104.5	4	-0.0527443	-0.597163	-0.324954
Q0VE82	Cpne7	CPNE7	Copine-7 OS=Mus musculus GN=Cpne7 PE=1 SV=1	61.9	14	-0.0732081	-0.541903	-0.307556
P84075	Hpca	HPCA	Neuron-specific calcium-binding protein hippocalcin OS=Mus musculus GN=Hpca PE=1 SV=2	22.4	16	-0.0545986	-0.543724	-0.299161
P35980	Rpl18	RPL18	60S ribosomal protein L18 OS=Mus musculus GN=Rpl18 PE=1 SV=3	21.6	8	-0.383192	-0.214855	-0.299023
Q91WG7	Dgkg	DGKG	Diacylglycerol kinase gamma OS=Mus musculus GN=Dgkg PE=1 SV=1	88.5	15	-0.043109	-0.438451	-0.24078
Q3TEA8	Hp1bp3	HP1BP3	Heterochromatin protein 1-binding protein 3 OS=Mus musculus GN=Hp1bp3 PE=1 SV=1	60.8	21	-0.158837	-0.308138	-0.233488
Q9EPC1	Parva	PARVA	Alpha-parvin OS=Mus musculus GN=Parva PE=1 SV=1	42.3	4	-0.408554	-0.0582003	-0.233377
Q6ZWV7	Rpl35	RPL35	60S ribosomal protein L35 OS=Mus musculus GN=Rpl35 PE=1 SV=1	14.5	8	-0.195369	-0.259597	-0.227483
Q0VGY8	Tanc1	TANC1	Protein TANC1 OS=Mus musculus GN=Tanc1 PE=1 SV=2	200.7	4	-0.0822362	-0.372663	-0.22745
G3X9J0	Sipa1l3	SIPA1L3	Signal-induced proliferation-associated 1-like protein 3 OS=Mus musculus GN=Sipa1l3 PE=1 SV=1	194.9	6	-0.245985	-0.206611	-0.226298
E9QQ25	Speg	SPEG	Striated muscle-specific serine/threonine-protein kinase OS=Mus musculus GN=Speg PE=1 SV=1	354.1	2	-0.305017	-0.139417	-0.222217
Q9D8E6	Rpl4	RPL4	60S ribosomal protein L4 OS=Mus musculus GN=Rpl4 PE=1 SV=3	47.1	20	-0.235958	-0.20167	-0.218814
Q6A0D4	Rftn1	RFTN1	Raftlin OS=Mus musculus GN=Rftn1 PE=1 SV=4	61.5	6	-0.275787	-0.160651	-0.218219
A2BGI8	Ppih	PPIH	Peptidyl-prolyl cis-trans isomerase (Fragment) OS=Mus musculus GN=Ppih PE=1 SV=1	17.2	8	-0.332611	-0.100356	-0.216483
P62918	Rpl8	RPL8	60S ribosomal protein L8 OS=Mus musculus GN=Rpl8 PE=1 SV=2	28	14	-0.149524	-0.279617	-0.21457
Q99NF2	Nsmf	NSMF	NMDA receptor synaptonuclear signaling and neuronal migration factor OS=Mus musculus GN=Nsmf PE=1 SV=1	60.3	4	-0.197594	-0.228071	-0.212832
A2A5V4	Sh3bp1	SH3BP1	SH3 domain-binding protein 1 OS=Mus musculus GN=Sh3bp1 PE=1 SV=1	74.1	2	-0.37531	-0.045254	-0.210282
P02301	H3f3c	H3F3C	Histone H3.3C OS=Mus musculus GN=H3f3c PE=3 SV=3	15.3	10	-0.127382	-0.281289	-0.204336
Q3UER8	Fgg	FGG	Fibrinogen gamma chain OS=Mus musculus GN=Fgg PE=1 SV=1	50.3	5	-0.383554	-0.0226182	-0.203086
A0A1D5RMH7	Psd3	PSD3	PH and SEC7 domain-containing protein 3 OS=Mus musculus GN=Psd3 PE=4 SV=1	141.9	36	-0.0822177	-0.323319	-0.202768
Q8BGN8	Synpr	SYNPR	Synaptoporin OS=Mus musculus GN=Synpr PE=1 SV=1	29.2	5	-0.135978	-0.267928	-0.201953
P12970	Rpl7a	RPL7A	60S ribosomal protein L7a OS=Mus musculus GN=Rpl7a PE=1 SV=2	30	15	-0.145181	-0.247959	-0.19657
Q3U2A8	Vars2	VARS2	Valine--tRNA ligase, mitochondrial OS=Mus musculus GN=Vars2 PE=1 SV=2	118.4	2	-0.32615	-0.0662969	-0.196223
E9PV24	Fga	FGA	Fibrinogen alpha chain OS=Mus musculus GN=Fga PE=1 SV=1	87.4	5	-0.330099	-0.0614384	-0.195769
Q64299	Ccn3	CCN3	Protein NOV homolog OS=Mus musculus GN=Nov PE=1 SV=1	38.9	3	-0.0577258	-0.328393	-0.193059
Q6VNS1	Ntrk3	NTRK3	NT-3 growth factor receptor OS=Mus musculus GN=Ntrk3 PE=1 SV=1	92.7	14	-0.192565	-0.193445	-0.193005
E9PUC5	Psd3	PSD3	PH and SEC7 domain-containing protein 3 OS=Mus musculus GN=Psd3 PE=1 SV=1	42.3	34	-0.0504763	-0.335168	-0.192822
P47963	Rpl13	RPL13	60S ribosomal protein L13 OS=Mus musculus GN=Rpl13 PE=1 SV=3	24.3	11	-0.104422	-0.257933	-0.181178
P62806	Hist1h4a	HIST1H4A	Histone H4 OS=Mus musculus GN=Hist1h4a PE=1 SV=2	11.4	9	-0.132052	-0.223111	-0.177582
P84099	Rpl19	RPL19	60S ribosomal protein L19 OS=Mus musculus GN=Rpl19 PE=1 SV=1	23.5	6	-0.172307	-0.180308	-0.176308
Q3UQ44	Iqgap2	IQGAP2	Ras GTPase-activating-like protein IQGAP2 OS=Mus musculus GN=Iqgap2 PE=1 SV=2	180.4	20	-0.114425	-0.238005	-0.176215
O55033	Nck2	NCK2	Cytoplasmic protein NCK2 OS=Mus musculus GN=Nck2 PE=1 SV=1	42.9	5	-0.0931467	-0.24962	-0.171383
Q3UW66	Mpst	MPST	Sulfurtransferase OS=Mus musculus GN=Mpst PE=1 SV=1	33.1	9	-0.247919	-0.0582003	-0.15306
Q8CI03	Flywch1	FLYWCH1	FLYWCH-type zinc finger-containing protein 1 OS=Mus musculus GN=Flywch1 PE=1 SV=2	77	3	-0.215409	-0.090615	-0.153012
Q920P5	Ak5	AK5	Adenylate kinase isoenzyme 5 OS=Mus musculus GN=Ak5 PE=1 SV=2	63.3	22	-0.163317	-0.141048	-0.152182
Q9Z0H4	Celf2	CELF2	CUGBP Elav-like family member 2 OS=Mus musculus GN=Celf2 PE=1 SV=1	54.2	14	-0.194749	-0.106855	-0.150802
Q80ZM5	H1f10	H1F10	H1 histone family, member X OS=Mus musculus GN=H1fx PE=1 SV=1	20.1	6	-0.105903	-0.191801	-0.148852
Q8K377	Lrrtm1	LRRTM1	Leucine-rich repeat transmembrane neuronal protein 1 OS=Mus musculus GN=Lrrtm1 PE=2 SV=1	58.7	6	-0.0510389	-0.24298	-0.147009
Q8BNY6	Ncs1	NCS1	Neuronal calcium sensor 1 OS=Mus musculus GN=Ncs1 PE=1 SV=3	21.9	12	-0.160304	-0.131265	-0.145784
P56528	Cd38	CD38	ADP-ribosyl cyclase/cyclic ADP-ribose hydrolase 1 OS=Mus musculus GN=Cd38 PE=1 SV=2	34.4	5	-0.0766152	-0.214855	-0.145735
Q7TPD0	Ints3	INTS3	Integrator complex subunit 3 OS=Mus musculus GN=Ints3 PE=1 SV=2	117.9	6	-0.136904	-0.154111	-0.145508
P10518	Alad	ALAD	Delta-aminolevulinic acid dehydratase OS=Mus musculus GN=Alad PE=1 SV=1	36	13	-0.23849	-0.051726	-0.145108
P07356	Anxa2	ANXA2	Annexin A2 OS=Mus musculus GN=Anxa2 PE=1 SV=2	38.7	15	0.415977	0.253211	0.334594
Q9CPU0	Glo1	GLO1	Lactoylglutathione lyase OS=Mus musculus GN=Glo1 PE=1 SV=3	20.8	12	0.418085	0.186118	0.302102
P62774	Mtpn	MTPN	Myotrophin OS=Mus musculus GN=Mtpn PE=1 SV=2	12.9	4	0.337114	0.249999	0.293556
P37804	Tagln	TAGLN	Transgelin OS=Mus musculus GN=Tagln PE=1 SV=3	22.6	9	0.552419	0.0204405	0.28643
P24549	Aldh1a1	ALDH1A1	Retinal dehydrogenase 1 OS=Mus musculus GN=Aldh1a1 PE=1 SV=5	54.4	12	0.257266	0.306507	0.281886
P49817	Cav1	CAV1	Caveolin-1 OS=Mus musculus GN=Cav1 PE=1 SV=1	20.5	2	0.44639	0.0707674	0.258579
P60202	Plp1	PLP1	Myelin proteolipid protein OS=Mus musculus GN=Plp1 PE=1 SV=2	30.1	9	0.148284	0.355523	0.251904
P97449	Anpep	ANPEP	Aminopeptidase N OS=Mus musculus GN=Anpep PE=1 SV=4	109.6	6	0.457021	0.0408803	0.248951
Q9JMF3	Gng13	GNG13	Guanine nucleotide-binding protein G(I)/G(S)/G(O) subunit gamma-13 OS=Mus musculus GN=Gng13 PE=1 SV=1	8	6	0.071429	0.380267	0.225848
E9Q616	Ahnak	AHNAK	Protein Ahnak OS=Mus musculus GN=Ahnak PE=1 SV=1	603.9	17	0.292081	0.152809	0.222445
Q8K356	Ly6h	LY6H	Lymphocyte antigen 6 complex, locus H OS=Mus musculus GN=Ly6h PE=1 SV=1	17	5	0.127602	0.309757	0.218679
A0A0G2JEK2	Crip1	CRIP1	Cysteine-rich protein 1 OS=Mus musculus GN=Crip1 PE=1 SV=1	13.6	2	0.412152	0.0157237	0.213938
P16330	Cnp	CNP	2',3'-cyclic-nucleotide 3'-phosphodiesterase OS=Mus musculus GN=Cnp PE=1 SV=3	47.1	38	0.0401272	0.375304	0.207716
Q8VDQ8	Sirt2	SIRT2	NAD-dependent protein deacetylase sirtuin-2 OS=Mus musculus GN=Sirt2 PE=1 SV=2	43.2	18	0.124315	0.290294	0.207305
P23927	Cryab	CRYAB	Alpha-crystallin B chain OS=Mus musculus GN=Cryab PE=1 SV=2	20.1	5	0.128888	0.278978	0.203933
P20152	Vim	VIM	Vimentin OS=Mus musculus GN=Vim PE=1 SV=3	53.7	32	0.345959	0.0613267	0.203643
Q9JKB1	Uchl3	UCHL3	Ubiquitin carboxyl-terminal hydrolase isozyme L3 OS=Mus musculus GN=Uchl3 PE=1 SV=2	26.1	8	0.16859	0.233966	0.201278
Q60771	Cldn11	CLDN11	Claudin-11 OS=Mus musculus GN=Cldn11 PE=1 SV=1	22.1	5	0.20903	0.192479	0.200755
Q91VR8	Brk1	BRK1	Protein BRICK1 OS=Mus musculus GN=Brk1 PE=1 SV=1	8.8	6	0.137911	0.25964	0.198775
P02802	Mt1	MT1	Metallothionein-1 OS=Mus musculus GN=Mt1 PE=1 SV=1	6	3	0.0821089	0.306507	0.194308
Q8BTM8	Flna	FLNA	Filamin-A OS=Mus musculus GN=Flna PE=1 SV=5	281	31	0.356688	0.029874	0.193281
P03995	Gfap	GFAP	Glial fibrillary acidic protein OS=Mus musculus GN=Gfap PE=1 SV=4	49.9	34	0.297432	0.0880852	0.192759
Q08331	Calb2	CALB2	Calretinin OS=Mus musculus GN=Calb2 PE=1 SV=3	31.4	23	0.135257	0.245184	0.190221
Q9D2P8	Mobp	MOBP	Myelin-associated oligodendrocyte basic protein OS=Mus musculus GN=Mobp PE=1 SV=1	19.2	4	0.181588	0.198844	0.190216
P50114	S100b	S100B	Protein S100-B OS=Mus musculus GN=S100b PE=1 SV=2	10.7	3	0.254982	0.121195	0.188088
P40240	Cd9	CD9	CD9 antigen OS=Mus musculus GN=Cd9 PE=1 SV=2	25.2	2	0.179265	0.189298	0.184281
P40237	Cd82	CD82	CD82 antigen OS=Mus musculus GN=Cd82 PE=1 SV=1	29.6	4	0.149543	0.216381	0.182962
Q9D154	Serpinb1a	SERPINB1A	Leukocyte elastase inhibitor A OS=Mus musculus GN=Serpinb1a PE=1 SV=1	42.5	4	0.0732622	0.288675	0.180969
Q7TNS2	Micos10	MICOS10	MICOS complex subunit Mic10 OS=Mus musculus GN=Minos1 PE=1 SV=1	8.6	1	0.187893	0.173413	0.180653
O70340	Nptx2	NPTX2	Neuronal pentraxin-2 OS=Mus musculus GN=Nptx2 PE=2 SV=1	47.1	6	0.0540206	0.303259	0.17864
P08551	Nefl	NEFL	Neurofilament light polypeptide OS=Mus musculus GN=Nefl PE=1 SV=5	61.5	32	0.0642099	0.287058	0.175634
P46660	Ina	INA	Alpha-internexin OS=Mus musculus GN=Ina PE=1 SV=3	55.3	34	0.0743065	0.274137	0.174222
P43407	Sdc2	SDC2	Syndecan-2 OS=Mus musculus GN=Sdc2 PE=1 SV=1	22.1	4	0.137028	0.209999	0.173513
Q5SYD0	Myo1d	MYO1D	Unconventional myosin-Id OS=Mus musculus GN=Myo1d PE=1 SV=1	116	8	0.163551	0.181351	0.172451
Q3UY21	Mog	MOG	Myelin-oligodendrocyte glycoprotein OS=Mus musculus GN=Mog PE=1 SV=1	28.4	9	0.107869	0.233966	0.170917
Q3UHH2	Slc22a23	SLC22A23	Solute carrier family 22 member 23 OS=Mus musculus GN=Slc22a23 PE=2 SV=1	74.3	8	0.216885	0.124352	0.170619
P62869	Elob	ELOB	Transcription elongation factor B polypeptide 2 OS=Mus musculus GN=Tceb2 PE=1 SV=1	13.2	7	0.119776	0.216381	0.168078
A0A0R4J0Z3	Aqp4	AQP4	Aquaporin 4, isoform CRA_a OS=Mus musculus GN=Aqp4 PE=1 SV=1	34.5	10	0.295148	0.0377356	0.166442
Q00623	Apoa1	APOA1	Apolipoprotein A-I OS=Mus musculus GN=Apoa1 PE=1 SV=2	30.6	16	0.0939473	0.237169	0.165558
Q80TB8	Vat1l	VAT1L	Synaptic vesicle membrane protein VAT-1 homolog-like OS=Mus musculus GN=Vat1l PE=1 SV=2	45.8	24	0.0624497	0.261249	0.161849
Q80YN3	Bcas1	BCAS1	Breast carcinoma-amplified sequence 1 homolog OS=Mus musculus GN=Bcas1 PE=1 SV=3	67.3	12	0.0977976	0.221172	0.159485
P56695	Wfs1	WFS1	Wolframin OS=Mus musculus GN=Wfs1 PE=1 SV=1	100.5	19	0.0119604	0.304883	0.158422
P35762	Cd81	CD81	CD81 antigen OS=Mus musculus GN=Cd81 PE=1 SV=2	25.8	3	0.139121	0.176587	0.157854
Q9CYN9	Atp6ap2	ATP6AP2	Renin receptor OS=Mus musculus GN=Atp6ap2 PE=1 SV=2	39.1	6	0.0895316	0.224368	0.15695
Q9WV98	Timm9	TIMM9	Mitochondrial import inner membrane translocase subunit Tim9 OS=Mus musculus GN=Timm9 PE=1 SV=1	10.3	4	0.00193629	0.311382	0.156659
Q80YX1	Tnc	TNC	Tenascin OS=Mus musculus GN=Tnc PE=1 SV=1	231.7	28	0.273083	0.0393079	0.156195
P12658	Calb1	CALB1	Calbindin OS=Mus musculus GN=Calb1 PE=1 SV=2	30	15	0.174992	0.133829	0.154411
P00158	mt-Cytb	MT-CYTB	Cytochrome b OS=Mus musculus GN=Mt-Cyb PE=1 SV=1	43.2	2	0.209341	0.0991137	0.154227
Q9DBG7	Srpr	SRPR	Signal recognition particle receptor subunit alpha OS=Mus musculus GN=Srpra PE=1 SV=1	69.6	9	0.293663	0.00786221	0.150763
A0A087WPR1	Mag	MAG	Myelin-associated glycoprotein OS=Mus musculus GN=Mag PE=1 SV=1	69.3	10	0.0453841	0.254817	0.150101
Q9D328	Tmem35a	TMEM35A	Transmembrane protein 35A OS=Mus musculus GN=Tmem35a PE=1 SV=1	18.5	5	0.160922	0.133829	0.147375
P97370	Atp1b3	ATP1B3	Sodium/potassium-transporting ATPase subunit beta-3 OS=Mus musculus GN=Atp1b3 PE=1 SV=1	31.8	5	0.10204	0.192479	0.14726
P48036	Anxa5	ANXA5	Annexin A5 OS=Mus musculus GN=Anxa5 PE=1 SV=1	35.7	22	0.167782	0.125931	0.146857

## Sheet: B. Comp2_Males
Accession	Symbol	SYMBOL	Description	MW [kDa]	# Peptides	mtM1/wtM1	mtM2/wtM2	MEAN		MALE Comparison: mtM/CtrM
P37804	Tagln	TAGLN	Transgelin OS=Mus musculus GN=Tagln PE=1 SV=3	22.6	9	-0.785852	-0.241534	-0.513693		Selected proteins above Log2FC ≥|1.11| in the average of both columns
Q3UY21	Mog	MOG	Myelin-oligodendrocyte glycoprotein OS=Mus musculus GN=Mog PE=1 SV=1	28.4	9	-0.68607	-0.31957	-0.50282
F6RT34	Mbp	MBP	Myelin basic protein (Fragment) OS=Mus musculus GN=Mbp PE=1 SV=1	23.2	9	-0.4845	-0.502804	-0.493652		In total: 97 proteins
P60202	Plp1	PLP1	Myelin proteolipid protein OS=Mus musculus GN=Plp1 PE=1 SV=2	30.1	9	-0.616064	-0.318035	-0.46705			57 downregulated proteins (negative values)
Q9D2P8	Mobp	MOBP	Myelin-associated oligodendrocyte basic protein OS=Mus musculus GN=Mobp PE=1 SV=1	19.2	4	-0.59106	-0.325242	-0.458151			40 upregulated proteins (positive values)
A0A0G2JEK2	Crip1	CRIP1	Cysteine-rich protein 1 OS=Mus musculus GN=Crip1 PE=1 SV=1	13.6	2	-0.774824	-0.113222	-0.444023
Q60771	Cldn11	CLDN11	Claudin-11 OS=Mus musculus GN=Cldn11 PE=1 SV=1	22.1	5	-0.46822	-0.399578	-0.433899
A0A087WPR1	Mag	MAG	Myelin-associated glycoprotein OS=Mus musculus GN=Mag PE=1 SV=1	69.3	10	-0.504886	-0.305089	-0.404987
P16330	Cnp	CNP	2',3'-cyclic-nucleotide 3'-phosphodiesterase OS=Mus musculus GN=Cnp PE=1 SV=3	47.1	38	-0.530163	-0.276089	-0.403126
P08551	Nefl	NEFL	Neurofilament light polypeptide OS=Mus musculus GN=Nefl PE=1 SV=5	61.5	32	-0.579358	-0.19157	-0.385464
Q5EBJ4	Ermn	ERMN	Ermin OS=Mus musculus GN=Ermn PE=1 SV=1	32.1	7	-0.486386	-0.176605	-0.331495
Q8VDQ8	Sirt2	SIRT2	NAD-dependent protein deacetylase sirtuin-2 OS=Mus musculus GN=Sirt2 PE=1 SV=2	43.2	18	-0.382659	-0.272315	-0.327487
P63082	Atp6v0c	ATP6V0C	V-type proton ATPase 16 kDa proteolipid subunit OS=Mus musculus GN=Atp6v0c PE=1 SV=1	15.8	6	-0.0981157	-0.503454	-0.300785
P40237	Cd82	CD82	CD82 antigen OS=Mus musculus GN=Cd82 PE=1 SV=1	29.6	4	-0.378441	-0.216325	-0.297383
Q9DCU2	Pllp	PLLP	Plasmolipin OS=Mus musculus GN=Pllp PE=1 SV=1	19.8	2	-0.487728	-0.0861746	-0.286951
Q8BYH7	Tbc1d17	TBC1D17	TBC1 domain family member 17 OS=Mus musculus GN=Tbc1d17 PE=1 SV=2	72.8	6	-0.00756658	-0.553833	-0.2807
Q9JKX6	Nudt5	NUDT5	ADP-sugar pyrophosphatase OS=Mus musculus GN=Nudt5 PE=1 SV=1	24	5	-0.00375255	-0.545006	-0.274379
Z4YK56	AU040320	AU040320	Protein AU040320 OS=Mus musculus GN=AU040320 PE=1 SV=1	119.4	2	-0.0101093	-0.530579	-0.270344
Q9CQ19	Myl9	MYL9	Myosin regulatory light polypeptide 9 OS=Mus musculus GN=Myl9 PE=1 SV=3	19.8	8	-0.322452	-0.199272	-0.260862
P40240	Cd9	CD9	CD9 antigen OS=Mus musculus GN=Cd9 PE=1 SV=2	25.2	2	-0.258099	-0.239966	-0.249033
P19246	Nefh	NEFH	Neurofilament heavy polypeptide OS=Mus musculus GN=Nefh PE=1 SV=3	116.9	22	-0.444102	-0.026983	-0.235542
P46660	Ina	INA	Alpha-internexin OS=Mus musculus GN=Ina PE=1 SV=3	55.3	34	-0.278656	-0.189789	-0.234223
P23927	Cryab	CRYAB	Alpha-crystallin B chain OS=Mus musculus GN=Cryab PE=1 SV=2	20.1	5	-0.292228	-0.175796	-0.234012
Q8BR63	Fam177a1	FAM177A1	Protein FAM177A1 OS=Mus musculus GN=Fam177a1 PE=1 SV=1	23.6	5	-0.18304	-0.261838	-0.222439
Q80VQ0	Aldh3b1	ALDH3B1	Aldehyde dehydrogenase family 3 member B1 OS=Mus musculus GN=Aldh3b1 PE=1 SV=1	52.3	2	-0.199899	-0.23415	-0.217025
Q922J6	Tspan2	TSPAN2	Tetraspanin-2 OS=Mus musculus GN=Tspan2 PE=1 SV=1	24.2	4	-0.215584	-0.215811	-0.215697
Q5SYD0	Myo1d	MYO1D	Unconventional myosin-Id OS=Mus musculus GN=Myo1d PE=1 SV=1	116	8	-0.204069	-0.211984	-0.208027
Q9JHR9	Nrip2	NRIP2	Nuclear receptor-interacting protein 2 OS=Mus musculus GN=Nrip2 PE=1 SV=2	29.3	2	-0.194212	-0.220865	-0.207539
Q8K406	Lgi3	LGI3	Leucine-rich repeat LGI family member 3 OS=Mus musculus GN=Lgi3 PE=1 SV=1	61.8	4	-0.275258	-0.138704	-0.206981
Q6PDI6	Mindy2	MINDY2	Ubiquitin carboxyl-terminal hydrolase MINDY-2 OS=Mus musculus GN=Fam63b PE=1 SV=1	65.6	2	-0.21379	-0.182189	-0.197989
P53996	Cnbp	CNBP	Cellular nucleic acid-binding protein OS=Mus musculus GN=Cnbp PE=1 SV=2	19.6	4	-0.300496	-0.0950351	-0.197766
Q9JL62	Gltp	GLTP	Glycolipid transfer protein OS=Mus musculus GN=Gltp PE=1 SV=3	23.7	7	-0.228164	-0.166999	-0.197582
Q69ZS6	Sv2c	SV2C	Synaptic vesicle glycoprotein 2C OS=Mus musculus GN=Sv2c PE=1 SV=2	82.2	8	-0.218328	-0.175967	-0.197148
Q80TB8	Vat1l	VAT1L	Synaptic vesicle membrane protein VAT-1 homolog-like OS=Mus musculus GN=Vat1l PE=1 SV=2	45.8	24	-0.155133	-0.234872	-0.195002
A2AMH4	Slc44a1	SLC44A1	Choline transporter-like protein 1 OS=Mus musculus GN=Slc44a1 PE=1 SV=1	80	7	-0.245361	-0.138106	-0.191734
Q6PHS9	Cacna2d2	CACNA2D2	Voltage-dependent calcium channel subunit alpha-2/delta-2 OS=Mus musculus GN=Cacna2d2 PE=1 SV=1	130.3	26	-0.136093	-0.241565	-0.188829
Q9D387	Lamp5	LAMP5	Lysosome-associated membrane glycoprotein 5 OS=Mus musculus GN=Lamp5 PE=1 SV=2	31.7	4	-0.16686	-0.206102	-0.186481
P84096	Rhog	RHOG	Rho-related GTP-binding protein RhoG OS=Mus musculus GN=Rhog PE=1 SV=1	21.3	10	-0.200812	-0.143653	-0.172233
Q8BH64	Ehd2	EHD2	EH domain-containing protein 2 OS=Mus musculus GN=Ehd2 PE=1 SV=1	61.1	6	-0.155314	-0.18454	-0.169927
Q8BHB9	Clic6	CLIC6	Chloride intracellular channel protein 6 OS=Mus musculus GN=Clic6 PE=1 SV=1	62.8	4	-0.193583	-0.143791	-0.168687
Q9D154	Serpinb1a	SERPINB1A	Leukocyte elastase inhibitor A OS=Mus musculus GN=Serpinb1a PE=1 SV=1	42.5	4	-0.0760341	-0.260963	-0.168499
A0A0R4J0I1	Serpina3k	SERPINA3K	MCG1051009 OS=Mus musculus GN=Serpina3k PE=1 SV=1	46.6	12	-0.298764	-0.0359354	-0.16735
Q8BGN3	Enpp6	ENPP6	Ectonucleotide pyrophosphatase/phosphodiesterase family member 6 OS=Mus musculus GN=Enpp6 PE=1 SV=1	50.6	5	-0.182365	-0.145734	-0.16405
Q9CRB6	Tppp3	TPPP3	Tubulin polymerization-promoting protein family member 3 OS=Mus musculus GN=Tppp3 PE=1 SV=1	19	12	-0.150852	-0.173504	-0.162178
P43407	Sdc2	SDC2	Syndecan-2 OS=Mus musculus GN=Sdc2 PE=1 SV=1	22.1	4	-0.0565536	-0.267306	-0.16193
Q8BGF0	AW551984	AW551984	Protein AW551984 OS=Mus musculus GN=AW551984 PE=1 SV=1	89.4	17	-0.0916861	-0.231351	-0.161519
Q9CXV1	Sdhd	SDHD	Succinate dehydrogenase [ubiquinone] cytochrome b small subunit, mitochondrial OS=Mus musculus GN=Sdhd PE=1 SV=2	17	2	-0.0467162	-0.259488	-0.153102
P17427	Ap2a2	AP2A2	AP-2 complex subunit alpha-2 OS=Mus musculus GN=Ap2a2 PE=1 SV=2	104	55	-0.133867	-0.167044	-0.150456
Q80YN3	Bcas1	BCAS1	Breast carcinoma-amplified sequence 1 homolog OS=Mus musculus GN=Bcas1 PE=1 SV=3	67.3	12	-0.177661	-0.120968	-0.149315
Q8BG18	Necab1	NECAB1	N-terminal EF-hand calcium-binding protein 1 OS=Mus musculus GN=Necab1 PE=1 SV=1	40.9	9	-0.141689	-0.155523	-0.148606
P35762	Cd81	CD81	CD81 antigen OS=Mus musculus GN=Cd81 PE=1 SV=2	25.8	3	-0.229862	-0.067208	-0.148535
A2A5V4	Sh3bp1	SH3BP1	SH3 domain-binding protein 1 OS=Mus musculus GN=Sh3bp1 PE=1 SV=1	74.1	2	-0.191886	-0.105031	-0.148458
O35668	Hap1	HAP1	Huntingtin-associated protein 1 OS=Mus musculus GN=Hap1 PE=1 SV=1	70.1	23	-0.123868	-0.172944	-0.148406
P28661	Septin4	SEPTIN4	Septin-4 OS=Mus musculus GN=Sept4 PE=1 SV=1	54.9	17	-0.213671	-0.0831297	-0.1484
Q3V2R3	Chn2	CHN2	Beta-chimaerin OS=Mus musculus GN=Chn2 PE=1 SV=1	53.8	6	-0.149683	-0.144816	-0.14725
Q8R1Z9	Rnf121	RNF121	RING finger protein 121 OS=Mus musculus GN=Rnf121 PE=1 SV=1	38	2	-0.058716	-0.234732	-0.146724
Q8BHK2	Scn3b	SCN3B	Sodium channel subunit beta-3 OS=Mus musculus GN=Scn3b PE=1 SV=1	24.8	3	-0.0713924	-0.220892	-0.146142
Q6GSS7	Hist2h2aa1	HIST2H2AA1	Histone H2A type 2-A OS=Mus musculus GN=Hist2h2aa1 PE=1 SV=3	14.1	6	0.829933	0.492231	0.661082
Q8BH43	Wasf2	WASF2	Wiskott-Aldrich syndrome protein family member 2 OS=Mus musculus GN=Wasf2 PE=1 SV=1	54	5	0.00244578	0.986111	0.494278
E9PZS8	Cox7a2l	COX7A2L	Cytochrome c oxidase subunit 7A-related protein, mitochondrial OS=Mus musculus GN=Cox7a2l PE=1 SV=1	14.9	6	0.573117	0.0894238	0.33127
O70433	Fhl2	FHL2	Four and a half LIM domains protein 2 OS=Mus musculus GN=Fhl2 PE=1 SV=1	32.1	9	0.164869	0.490093	0.327481
P97863	Nfib	NFIB	Nuclear factor 1 B-type OS=Mus musculus GN=Nfib PE=1 SV=2	63.5	4	0.134281	0.484399	0.30934
P08122	Col4a2	COL4A2	Collagen alpha-2(IV) chain OS=Mus musculus GN=Col4a2 PE=1 SV=4	167.2	3	0.452779	0.087396	0.270087
E9PUC5	Psd3	PSD3	PH and SEC7 domain-containing protein 3 OS=Mus musculus GN=Psd3 PE=1 SV=1	42.3	34	0.147485	0.376999	0.262242
Q8VCG1	Dut	DUT	Deoxyuridine triphosphatase, isoform CRA_b OS=Mus musculus GN=Dut PE=1 SV=1	21.2	3	0.146003	0.377611	0.261807
Q8BMF3	Me3	ME3	NADP-dependent malic enzyme, mitochondrial OS=Mus musculus GN=Me3 PE=1 SV=2	67.1	25	0.086047	0.427863	0.256955
Q8K0Z7	Taco1	TACO1	Translational activator of cytochrome c oxidase 1 OS=Mus musculus GN=Taco1 PE=1 SV=1	32.3	5	0.0316825	0.443044	0.237363
P22752	Hist1h2ab	HIST1H2AB	Histone H2A type 1 OS=Mus musculus GN=Hist1h2ab PE=1 SV=3	14.1	7	0.296271	0.174723	0.235497
Q9JJC6	Rilpl1	RILPL1	RILP-like protein 1 OS=Mus musculus GN=Rilpl1 PE=1 SV=1	47.3	10	0.197494	0.254222	0.225858
P98191	Cds1	CDS1	Phosphatidate cytidylyltransferase 1 OS=Mus musculus GN=Cds1 PE=1 SV=2	52.8	7	0.0676746	0.381522	0.224598
Q3UH99	Shisa6	SHISA6	Protein shisa-6 homolog OS=Mus musculus GN=Shisa6 PE=1 SV=1	58.4	6	0.157009	0.276963	0.216986
D3YXH0	Igsf5	IGSF5	Immunoglobulin superfamily member 5 OS=Mus musculus GN=Igsf5 PE=4 SV=1	32.6	1	0.211613	0.220094	0.215854
P21761	Trhr	TRHR	Thyrotropin-releasing hormone receptor OS=Mus musculus GN=Trhr PE=2 SV=1	44.5	4	0.143051	0.283398	0.213224
Q8R071	Itpka	ITPKA	Inositol-trisphosphate 3-kinase A OS=Mus musculus GN=Itpka PE=1 SV=1	50.9	17	0.224835	0.195031	0.209933
H3BIV5	Akap5	AKAP5	A-kinase anchor protein 5 OS=Mus musculus GN=Akap5 PE=1 SV=1	80.2	28	0.112136	0.302244	0.20719
O54983	Crym	CRYM	Ketimine reductase mu-crystallin OS=Mus musculus GN=Crym PE=1 SV=1	33.5	14	0.147354	0.245276	0.196315
P49813	Tmod1	TMOD1	Tropomodulin-1 OS=Mus musculus GN=Tmod1 PE=1 SV=2	40.4	8	0.173961	0.218019	0.19599
P67984	Rpl22	RPL22	60S ribosomal protein L22 OS=Mus musculus GN=Rpl22 PE=1 SV=2	14.8	4	0.283954	0.097098	0.190526
Q9CZT8	Rab3b	RAB3B	Ras-related protein Rab-3B OS=Mus musculus GN=Rab3b PE=1 SV=1	24.7	12	0.132826	0.230813	0.181819
Q8QZT2	Ccsap	CCSAP	Centriole, cilia and spindle-associated protein OS=Mus musculus GN=Ccsap PE=1 SV=1	28.4	11	0.155434	0.195701	0.175567
Q78IK4	Apool	APOOL	MICOS complex subunit Mic27 OS=Mus musculus GN=Apool PE=1 SV=1	29.2	3	0.159569	0.190514	0.175041
Q8C031	Lrrc4c	LRRC4C	Leucine-rich repeat-containing protein 4C OS=Mus musculus GN=Lrrc4c PE=1 SV=2	71.9	7	0.142948	0.201314	0.172131
F8WJ98	Tmcc1	TMCC1	Transmembrane and coiled-coil domains protein 1 (Fragment) OS=Mus musculus GN=Tmcc1 PE=1 SV=2	76.1	8	0.138563	0.197289	0.167926
P0C7L0	Wipf3	WIPF3	WAS/WASL-interacting protein family member 3 OS=Mus musculus GN=Wipf3 PE=1 SV=1	49.4	8	0.107933	0.227384	0.167658
Q8VEA4	Chchd4	CHCHD4	Mitochondrial intermembrane space import and assembly protein 40 OS=Mus musculus GN=Chchd4 PE=1 SV=1	15.5	2	0.200685	0.12339	0.162038
P97490	Adcy8	ADCY8	Adenylate cyclase type 8 OS=Mus musculus GN=Adcy8 PE=1 SV=2	140	6	0.141726	0.17948	0.160603
P24549	Aldh1a1	ALDH1A1	Retinal dehydrogenase 1 OS=Mus musculus GN=Aldh1a1 PE=1 SV=5	54.4	12	0.0735685	0.247424	0.160496
Q60751	Igf1r	IGF1R	Insulin-like growth factor 1 receptor OS=Mus musculus GN=Igf1r PE=1 SV=3	155.7	4	0.0952148	0.22279	0.159002
A0A1D5RMH7	Psd3	PSD3	PH and SEC7 domain-containing protein 3 OS=Mus musculus GN=Psd3 PE=4 SV=1	141.9	36	0.131208	0.183239	0.157224
F7BE84	Ankrd50	ANKRD50	Protein Ankrd50 (Fragment) OS=Mus musculus GN=Ankrd50 PE=1 SV=1	150.8	5	0.0960389	0.215529	0.155784
E9Q3M9	Cracdl	CRACDL	Protein 2010300C02Rik OS=Mus musculus GN=2010300C02Rik PE=1 SV=1	125.8	30	0.134235	0.177271	0.155753
Q9Z0X1	Aifm1	AIFM1	Apoptosis-inducing factor 1, mitochondrial OS=Mus musculus GN=Aifm1 PE=1 SV=1	66.7	19	0.148231	0.155084	0.151658
E9PWD2	Thsd7a	THSD7A	Thrombospondin type-1 domain-containing protein 7A OS=Mus musculus GN=Thsd7a PE=1 SV=1	183.5	13	0.0688768	0.233751	0.151314
Q9DCB4	Arpp21	ARPP21	cAMP-regulated phosphoprotein 21 OS=Mus musculus GN=Arpp21 PE=1 SV=2	88.5	4	0.0580046	0.243693	0.150849
A0A0G2JGW6	Cdkl5	CDKL5	Cyclin-dependent kinase-like 5 OS=Mus musculus GN=Cdkl5 PE=1 SV=1	107.5	14	0.0941221	0.203371	0.148747
Q6ZPF3	Tiam2	TIAM2	T-lymphoma invasion and metastasis-inducing protein 2 OS=Mus musculus GN=Tiam2 PE=1 SV=2	192.4	5	0.0949735	0.197416	0.146195
E9Q6L9	Lrrc7	LRRC7	Leucine-rich repeat-containing protein 7 OS=Mus musculus GN=Lrrc7 PE=1 SV=1	172.6	36	0.129695	0.160335	0.145015

## Sheet: C. Comp3_Females vs. Males
T: Accession	Symbol	SYMBOL2	T: Description	N: # Peptides	N: MW [kDa]	mtF2/mtM1	mtF3/mtM2	MEAN		MUTANT FEMALE Vs. MUTANT MALE Comparison: mtF/mtM
P43274	H1f4	H1F4	Histone H1.4 OS=Mus musculus GN=Hist1h1e PE=1 SV=2	14	22	-0.540152	-0.852974	-0.696563		Selected proteins above Log2FC ≥|1.11| in the average of both columns
P10922	H1f0	H1F0	Histone H1.0 OS=Mus musculus GN=H1f0 PE=2 SV=4	5	20.8	-0.520793	-0.846103	-0.683448
P15864	H1f2	H1F2	Histone H1.2 OS=Mus musculus GN=Hist1h1c PE=1 SV=2	17	21.3	-0.401112	-0.884902	-0.643007		In total: 107 proteins
P43275	H1f1	H1F1	Histone H1.1 OS=Mus musculus GN=Hist1h1a PE=1 SV=2	6	21.8	-0.347619	-0.884604	-0.616111			64 downregulated proteins (negative values)
P43276	H1f5	H1F5	Histone H1.5 OS=Mus musculus GN=Hist1h1b PE=1 SV=2	8	22.6	-0.394524	-0.8031	-0.598812			43 upregulated proteins (positive values)
Q9CR57	Rpl14	RPL14	60S ribosomal protein L14 OS=Mus musculus GN=Rpl14 PE=1 SV=3	6	23.5	-0.408815	-0.507359	-0.458087
Q8BP67	Rpl24	RPL24	60S ribosomal protein L24 OS=Mus musculus GN=Rpl24 PE=1 SV=2	7	17.8	-0.24461	-0.462302	-0.353456
Q8BYH7	Tbc1d17	TBC1D17	TBC1 domain family member 17 OS=Mus musculus GN=Tbc1d17 PE=1 SV=2	6	72.8	-0.279851	-0.362298	-0.321075
P35980	Rpl18	RPL18	60S ribosomal protein L18 OS=Mus musculus GN=Rpl18 PE=1 SV=3	8	21.6	-0.341656	-0.272494	-0.307075
P0C1Q2	Pde11a	PDE11A	Dual 3',5'-cyclic-AMP and -GMP phosphodiesterase 11A OS=Mus musculus GN=Pde11a PE=1 SV=1	4	104.5	-0.118605	-0.493071	-0.305838
Q0VE82	Cpne7	CPNE7	Copine-7 OS=Mus musculus GN=Cpne7 PE=1 SV=1	14	61.9	-0.107591	-0.499434	-0.303513
P47911	Rpl6	RPL6	60S ribosomal protein L6 OS=Mus musculus GN=Rpl6 PE=1 SV=3	13	33.5	-0.202727	-0.372861	-0.287794
Q9D1R9	Rpl34	RPL34	60S ribosomal protein L34 OS=Mus musculus GN=Rpl34 PE=1 SV=2	4	13.3	-0.191431	-0.354527	-0.272979
P84075	Hpca	HPCA	Neuron-specific calcium-binding protein hippocalcin OS=Mus musculus GN=Hpca PE=1 SV=2	16	22.4	-0.0159384	-0.529731	-0.272835
Q3TEA8	Hp1bp3	HP1BP3	Heterochromatin protein 1-binding protein 3 OS=Mus musculus GN=Hp1bp3 PE=1 SV=1	21	60.8	-0.160665	-0.357488	-0.259076
Q6A0D4	Rftn1	RFTN1	Raftlin OS=Mus musculus GN=Rftn1 PE=1 SV=4	6	61.5	-0.275025	-0.219477	-0.247251
A0A0J9YUS0	Dnm1	DNM1	Dynamin-1 (Fragment) OS=Mus musculus GN=Dnm1 PE=1 SV=1	3	11.8	-0.319368	-0.166115	-0.242741
Q8BTZ4	Anapc5	ANAPC5	Anaphase-promoting complex subunit 5 OS=Mus musculus GN=Anapc5 PE=1 SV=1	8	83	-0.196314	-0.284592	-0.240453
O54983	Crym	CRYM	Ketimine reductase mu-crystallin OS=Mus musculus GN=Crym PE=1 SV=1	14	33.5	-0.0803682	-0.400252	-0.24031
Q91WG7	Dgkg	DGKG	Diacylglycerol kinase gamma OS=Mus musculus GN=Dgkg PE=1 SV=1	15	88.5	-0.151636	-0.324344	-0.23799
Q0VGY8	Tanc1	TANC1	Protein TANC1 OS=Mus musculus GN=Tanc1 PE=1 SV=2	4	200.7	-0.189909	-0.279463	-0.234686
P62918	Rpl8	RPL8	60S ribosomal protein L8 OS=Mus musculus GN=Rpl8 PE=1 SV=2	14	28	-0.153406	-0.276719	-0.215062
Q9JMI0	Ecel1	ECEL1	Endothelin-converting enzyme-like 1 OS=Mus musculus GN=Ecel1 PE=2 SV=2	7	87.9	-0.199943	-0.211427	-0.205685
E9QQ25	Speg	SPEG	Striated muscle-specific serine/threonine-protein kinase OS=Mus musculus GN=Speg PE=1 SV=1	2	354.1	-0.307997	-0.101711	-0.204854
Q3U1F9	Pag1	PAG1	Phosphoprotein associated with glycosphingolipid-enriched microdomains 1 OS=Mus musculus GN=Pag1 PE=1 SV=2	2	46.5	-0.359537	-0.0471115	-0.203324
P08122	Col4a2	COL4A2	Collagen alpha-2(IV) chain OS=Mus musculus GN=Col4a2 PE=1 SV=4	3	167.2	-0.273629	-0.131453	-0.202541
Q63810	Ppp3r1	PPP3R1	Calcineurin subunit B type 1 OS=Mus musculus GN=Ppp3r1 PE=1 SV=3	13	19.3	-0.194649	-0.20779	-0.201219
P59108	Cpne2	CPNE2	Copine-2 OS=Mus musculus GN=Cpne2 PE=1 SV=1	8	61	-0.0194085	-0.372873	-0.196141
Z4YK56	AU040320	AU040320	Protein AU040320 OS=Mus musculus GN=AU040320 PE=1 SV=1	2	119.4	-0.121042	-0.265409	-0.193225
P12970	Rpl7a	RPL7A	60S ribosomal protein L7a OS=Mus musculus GN=Rpl7a PE=1 SV=2	15	30	-0.163315	-0.218915	-0.191115
P02301	H3f3c	H3F3C	Histone H3.3C OS=Mus musculus GN=H3f3c PE=3 SV=3	10	15.3	-0.0847553	-0.293373	-0.189064
Q9D8E6	Rpl4	RPL4	60S ribosomal protein L4 OS=Mus musculus GN=Rpl4 PE=1 SV=3	20	47.1	-0.177236	-0.196524	-0.18688
P04370	Mbp	MBP	Myelin basic protein OS=Mus musculus GN=Mbp PE=1 SV=2	9	27.2	-0.140758	-0.22891	-0.184834
Q64299	Ccn3	CCN3	Protein NOV homolog OS=Mus musculus GN=Nov PE=1 SV=1	3	38.9	-0.106116	-0.25587	-0.180993
P54103	Dnajc2	DNAJC2	DnaJ homolog subfamily C member 2 OS=Mus musculus GN=Dnajc2 PE=1 SV=2	4	71.7	-0.232281	-0.127494	-0.179887
Q9JKX6	Nudt5	NUDT5	ADP-sugar pyrophosphatase OS=Mus musculus GN=Nudt5 PE=1 SV=1	5	24	-0.0268824	-0.32281	-0.174846
P99028	Uqcrh	UQCRH	Cytochrome b-c1 complex subunit 6, mitochondrial OS=Mus musculus GN=Uqcrh PE=1 SV=2	3	10.4	-0.279224	-0.0670555	-0.17314
B1AWD9	Clta	CLTA	Clathrin light chain A OS=Mus musculus GN=Clta PE=1 SV=1	8	27	-0.114015	-0.231783	-0.172899
Q80U72	Scrib	SCRIB	Protein scribble homolog OS=Mus musculus GN=Scrib PE=1 SV=2	8	174	-0.182572	-0.163215	-0.172894
Q8BRN9	Cc2d1b	CC2D1B	Coiled-coil and C2 domain-containing protein 1B OS=Mus musculus GN=Cc2d1b PE=1 SV=1	3	93	-0.194284	-0.144655	-0.169469
P47963	Rpl13	RPL13	60S ribosomal protein L13 OS=Mus musculus GN=Rpl13 PE=1 SV=3	11	24.3	-0.0924838	-0.245623	-0.169053
Q9Z0L0	Tpbg	TPBG	Trophoblast glycoprotein OS=Mus musculus GN=Tpbg PE=1 SV=3	5	46.4	-0.133367	-0.203537	-0.168452
Q4QQM5	Miga1	MIGA1	Mitoguardin 1 OS=Mus musculus GN=Miga1 PE=1 SV=1	1	67.5	-0.241206	-0.0954515	-0.168329
Q3U2A8	Vars2	VARS2	Valine--tRNA ligase, mitochondrial OS=Mus musculus GN=Vars2 PE=1 SV=2	2	118.4	-0.140312	-0.195253	-0.167783
P14148	Rpl7	RPL7	60S ribosomal protein L7 OS=Mus musculus GN=Rpl7 PE=1 SV=2	24	31.4	-0.14138	-0.193611	-0.167496
Q9QZB9	Dctn5	DCTN5	Dynactin subunit 5 OS=Mus musculus GN=Dctn5 PE=1 SV=1	5	20.1	-0.16767	-0.166258	-0.166964
P62806	Hist1h4a	HIST1H4A	Histone H4 OS=Mus musculus GN=Hist1h4a PE=1 SV=2	9	11.4	-0.0343574	-0.298609	-0.166483
Q9D1X0	Nol3	NOL3	Nucleolar protein 3 OS=Mus musculus GN=Nol3 PE=1 SV=1	3	24.6	-0.237282	-0.0898754	-0.163579
Q7TPD0	Ints3	INTS3	Integrator complex subunit 3 OS=Mus musculus GN=Ints3 PE=1 SV=2	6	117.9	-0.143942	-0.183098	-0.16352
A9Z1V5	Vwa5b1	VWA5B1	von Willebrand factor A domain-containing protein 5B1 OS=Mus musculus GN=Vwa5b1 PE=2 SV=1	9	133.9	-0.0791179	-0.247868	-0.163493
P84099	Rpl19	RPL19	60S ribosomal protein L19 OS=Mus musculus GN=Rpl19 PE=1 SV=1	6	23.5	-0.133102	-0.193564	-0.163333
Q9D173	Tomm7	TOMM7	Mitochondrial import receptor subunit TOM7 homolog OS=Mus musculus GN=Tomm7 PE=3 SV=1	2	6.2	-0.184334	-0.140047	-0.162191
Q6QI06	Rictor	RICTOR	Rapamycin-insensitive companion of mTOR OS=Mus musculus GN=Rictor PE=1 SV=2	5	191.4	-0.235702	-0.0843754	-0.160039
Q9D8Y1	Tmem126a	TMEM126A	Transmembrane protein 126A OS=Mus musculus GN=Tmem126a PE=1 SV=1	4	21.5	-0.16805	-0.149743	-0.158896
O35887	Calu	CALU	Calumenin OS=Mus musculus GN=Calu PE=1 SV=1	8	37	-0.120868	-0.19463	-0.157749
Q3U2P1	Sec24a	SEC24A	Protein transport protein Sec24A OS=Mus musculus GN=Sec24a PE=1 SV=1	5	118.7	-0.269542	-0.0405771	-0.15506
Q6ZWV7	Rpl35	RPL35	60S ribosomal protein L35 OS=Mus musculus GN=Rpl35 PE=1 SV=1	8	14.5	-0.0690568	-0.239969	-0.154513
F6RT34	Mbp	MBP	Myelin basic protein (Fragment) OS=Mus musculus GN=Mbp PE=1 SV=1	9	23.2	-0.00651107	-0.297995	-0.152253
Q3UQ44	Iqgap2	IQGAP2	Ras GTPase-activating-like protein IQGAP2 OS=Mus musculus GN=Iqgap2 PE=1 SV=2	20	180.4	-0.112957	-0.190783	-0.15187
Q61097	Ksr1	KSR1	Kinase suppressor of Ras 1 OS=Mus musculus GN=Ksr1 PE=1 SV=1	11	96.7	-0.0754742	-0.222766	-0.14912
Q9JIG4	Ppp1r3f	PPP1R3F	Protein phosphatase 1 regulatory subunit 3F OS=Mus musculus GN=Ppp1r3f PE=1 SV=3	6	84.1	-0.14633	-0.149909	-0.148119
Q9CQ65	Mtap	MTAP	S-methyl-5'-thioadenosine phosphorylase OS=Mus musculus GN=Mtap PE=1 SV=1	7	31	-0.173988	-0.121872	-0.14793
Q99NF2	Nsmf	NSMF	NMDA receptor synaptonuclear signaling and neuronal migration factor OS=Mus musculus GN=Nsmf PE=1 SV=1	4	60.3	-0.160189	-0.134784	-0.147486
Q6VNS1	Ntrk3	NTRK3	NT-3 growth factor receptor OS=Mus musculus GN=Ntrk3 PE=1 SV=1	14	92.7	-0.157378	-0.134964	-0.146171
P07356	Anxa2	ANXA2	Annexin A2 OS=Mus musculus GN=Anxa2 PE=1 SV=2	15	38.7	0.451002	0.319767	0.385385
E9Q4P1	Wdfy1	WDFY1	WD repeat and FYVE domain-containing protein 1 OS=Mus musculus GN=Wdfy1 PE=1 SV=1	10	46.2	0.466904	0.261388	0.364146
Q9CPU0	Glo1	GLO1	Lactoylglutathione lyase OS=Mus musculus GN=Glo1 PE=1 SV=3	12	20.8	0.436497	0.285215	0.360856
Q8R0A5	Tceal3	TCEAL3	Transcription elongation factor A protein-like 3 OS=Mus musculus GN=Tceal3 PE=1 SV=2	6	22.5	0.422979	0.217909	0.320444
Q9JMF3	Gng13	GNG13	Guanine nucleotide-binding protein G(I)/G(S)/G(O) subunit gamma-13 OS=Mus musculus GN=Gng13 PE=1 SV=1	6	8	0.148053	0.439476	0.293764
P24549	Aldh1a1	ALDH1A1	Retinal dehydrogenase 1 OS=Mus musculus GN=Aldh1a1 PE=1 SV=5	12	54.4	0.124322	0.40819	0.266256
F6RPJ9	Ide	IDE	Insulin-degrading enzyme (Fragment) OS=Mus musculus GN=Ide PE=1 SV=1	19	114.2	0.344453	0.0863373	0.215395
O09114	Ptgds	PTGDS	Prostaglandin-H2 D-isomerase OS=Mus musculus GN=Ptgds PE=1 SV=1	4	21.1	0.191741	0.231904	0.211822
P63300	Selenow	SELENOW	Selenoprotein W OS=Mus musculus GN=Sepw1 PE=1 SV=3	3	9.7	0.147547	0.275212	0.211379
P62774	Mtpn	MTPN	Myotrophin OS=Mus musculus GN=Mtpn PE=1 SV=2	4	12.9	0.184968	0.213468	0.199218
P48036	Anxa5	ANXA5	Annexin A5 OS=Mus musculus GN=Anxa5 PE=1 SV=1	22	35.7	0.196908	0.200525	0.198717
E9PVP0	Stard10	STARD10	PCTP-like protein OS=Mus musculus GN=Stard10 PE=1 SV=1	2	40.1	0.189925	0.196919	0.193422
Q8BMF3	Me3	ME3	NADP-dependent malic enzyme, mitochondrial OS=Mus musculus GN=Me3 PE=1 SV=2	25	67.1	0.0934532	0.291491	0.192472
Q6GT24	Prdx6	PRDX6	Peroxiredoxin 6 OS=Mus musculus GN=Prdx6 PE=1 SV=1	16	24.8	0.206299	0.177356	0.191828
Q9CZT8	Rab3b	RAB3B	Ras-related protein Rab-3B OS=Mus musculus GN=Rab3b PE=1 SV=1	12	24.7	0.123142	0.255121	0.189132
Q8BIF0	Cd99l2	CD99L2	CD99 antigen-like protein 2 OS=Mus musculus GN=Cd99l2 PE=1 SV=1	2	25.4	0.1842	0.19334	0.18877
P97449	Anpep	ANPEP	Aminopeptidase N OS=Mus musculus GN=Anpep PE=1 SV=4	6	109.6	0.269812	0.0951018	0.182457
P28184	Mt3	MT3	Metallothionein-3 OS=Mus musculus GN=Mt3 PE=1 SV=1	3	7	0.230323	0.133935	0.182129
A0A087WPD1	Rgs6	RGS6	Regulator of G-protein-signaling 6 OS=Mus musculus GN=Rgs6 PE=1 SV=1	14	58.4	0.0841216	0.2783	0.181211
P16045	Lgals1	LGALS1	Galectin-1 OS=Mus musculus GN=Lgals1 PE=1 SV=3	3	14.9	0.211587	0.148862	0.180225
Q7TNS2	Micos10	MICOS10	MICOS complex subunit Mic10 OS=Mus musculus GN=Minos1 PE=1 SV=1	1	8.6	0.160108	0.19253	0.176319
Q08331	Calb2	CALB2	Calretinin OS=Mus musculus GN=Calb2 PE=1 SV=3	23	31.4	0.227822	0.123585	0.175704
Q62426	Cstb	CSTB	Cystatin-B OS=Mus musculus GN=Cstb PE=1 SV=1	4	11	0.193642	0.152629	0.173135
P45376	Akr1b3	AKR1B3	Aldose reductase OS=Mus musculus GN=Akr1b1 PE=1 SV=3	16	35.7	0.182072	0.162647	0.172359
Q3UX10	Tubal3	TUBAL3	Tubulin alpha chain-like 3 OS=Mus musculus GN=Tubal3 PE=2 SV=2	5	50	0.0832536	0.257072	0.170163
P07724	Alb	ALB	Serum albumin OS=Mus musculus GN=Alb PE=1 SV=3	51	68.6	0.201098	0.134704	0.167901
Q9R0P9	Uchl1	UCHL1	Ubiquitin carboxyl-terminal hydrolase isozyme L1 OS=Mus musculus GN=Uchl1 PE=1 SV=1	18	24.8	0.15997	0.173712	0.166841
O70340	Nptx2	NPTX2	Neuronal pentraxin-2 OS=Mus musculus GN=Nptx2 PE=2 SV=1	6	47.1	0.0989269	0.230495	0.164711
P20152	Vim	VIM	Vimentin OS=Mus musculus GN=Vim PE=1 SV=3	32	53.7	0.224499	0.0997831	0.162141
P16125	Ldhb	LDHB	L-lactate dehydrogenase B chain OS=Mus musculus GN=Ldhb PE=1 SV=2	22	36.5	0.146908	0.176557	0.161733
P62869	Elob	ELOB	Transcription elongation factor B polypeptide 2 OS=Mus musculus GN=Tceb2 PE=1 SV=1	7	13.2	0.11607	0.200593	0.158332
Q91ZZ3	Sncb	SNCB	Beta-synuclein OS=Mus musculus GN=Sncb PE=1 SV=1	10	14	0.104884	0.211331	0.158108
Q91VB8	Hba-a2	HBA-A2	Alpha globin 1 OS=Mus musculus GN=Hba-a2 PE=1 SV=1	10	15.1	0.163144	0.151284	0.157214
Q00915	Rbp1	RBP1	Retinol-binding protein 1 OS=Mus musculus GN=Rbp1 PE=1 SV=2	3	15.8	0.174562	0.139063	0.156812
Q9DCT1	Akr1e1	AKR1E1	1,5-anhydro-D-fructose reductase OS=Mus musculus GN=Akr1e2 PE=1 SV=1	11	34.4	0.145098	0.167459	0.156278
F8WIK0	Ciapin1	CIAPIN1	Anamorsin OS=Mus musculus GN=Ciapin1 PE=1 SV=2	7	33.4	0.163066	0.148975	0.156021
P14152	Mdh1	MDH1	Malate dehydrogenase, cytoplasmic OS=Mus musculus GN=Mdh1 PE=1 SV=3	24	36.5	0.183368	0.128327	0.155847
P10649	Gstm1	GSTM1	Glutathione S-transferase Mu 1 OS=Mus musculus GN=Gstm1 PE=1 SV=2	19	26	0.158603	0.150084	0.154343
Q9JI46	Nudt3	NUDT3	Diphosphoinositol polyphosphate phosphohydrolase 1 OS=Mus musculus GN=Nudt3 PE=1 SV=1	10	19	0.132445	0.172185	0.152315
P56695	Wfs1	WFS1	Wolframin OS=Mus musculus GN=Wfs1 PE=1 SV=1	19	100.5	0.13003	0.173556	0.151793
P61329	Fgf12	FGF12	Fibroblast growth factor 12 OS=Mus musculus GN=Fgf12 PE=1 SV=1	8	27.4	0.124255	0.177245	0.15075
Q9CYN9	Atp6ap2	ATP6AP2	Renin receptor OS=Mus musculus GN=Atp6ap2 PE=1 SV=2	6	39.1	0.0997433	0.19426	0.147002
E9Q0S6	Tns1	TNS1	Protein Tns1 OS=Mus musculus GN=Tns1 PE=1 SV=1	6	201.3	0.125761	0.165598	0.14568
